# Supplementary material for: A Fully Automated Chemiluminescent Immunoassay for Component-Resolved Diagnosis of Pollen Allergy: Validation of Six CHORUS CLIA Assays
Source: Diagnostics (Basel). 2026 Jul 10;16(14):2158. doi: 10.3390/diagnostics16142158 (PMC13408629; doi:10.3390/diagnostics16142158)
Supplement: Supplementary file 1 [file diagnostics-16-02158-s001.zip]

Archive with 1 entries (1 files):
- diagnostics-4258885-supplementary.pdf
